# Supplementary material for: What Works to Improve Nutrition and Food Sustainability across the First 2000 Days of Life: A Rapid Review
Source: Nutrients. 2022 Feb 9;14(4):731. doi: 10.3390/nu14040731 (PMC8878998; doi:10.3390/nu14040731)
Supplement: Supplementary file 1 [file nutrients-14-00731-s001.zip]

Archive with 1 entries (1 files):
- nutrients-1541971-supplementary.pdf
